# Supplementary material for: Self-Navigated 3D Acoustic Tweezers in Complex Media Based on Time Reversal
Source: Research (Wash D C). 2021 Jan 4;2021:9781394. doi: 10.34133/2021/9781394 (PMC7877394; doi:10.34133/2021/9781394)
Supplement: Supplementary Materials — Note S1: calculating the acoustic radiation force for soft and rigid particles. Note S2: generation of complex acoustic field. Note S3: self-navigated 3D acoustic tweezers. Figure S1: schematic of manipulation sequence and imaging sequence in self-navigated programmable 3D acoustic tweezers. Figure S2: schematic of imaging space in self-navigated programmable 3D acoustic tweezers. Figure S3: acoustic radiation force calculation for different particles. Figure S4: relationship between simulated maximum acoustic radiation force and number of focal spots. Figure S5: relationship between simulated maximum acoustic radiation force and number of elements under the same aperture. Figure S6: the measured beam profiles, relationship between beam width and maximum acoustic pressure, and simulated acoustic fields at different focal depths. Figure S7: relations of particle trapping position of different sizes with preset focal distance and driving voltages. Figure S8: relationship between duty factor and position of manipulated particles. Figure S9: relationship between PRF and position of manipulated particles. Figure S10: time reversal acoustic tweezers through ex vivo macaque skull. Table S1: simulation calculation parameters. Movie S1: self-navigated programmable 3D acoustic tweezers. Movie S2: 3D acoustic tweezers for different particles. Movie S3: time reversal acoustic tweezers in complex medium. [file 9781394.f1.zip]

Archive with 4 entries (4 files):
- Movie S1.mp4
- Movie S2.mp4
- Movie S3.mp4
- Supplementary Materials(Proof Version).pdf
